# Supplementary material for: Trofinetide for the treatment of Rett syndrome: a randomized phase 3 study
Source: Nat Med. 2023 Jun 8;29(6):1468–75. doi: 10.1038/s41591-023-02398-1 (PMC10287558; doi:10.1038/s41591-023-02398-1)
Supplement: Supplementary file 5 — Clinical study report. [file 41591_2023_2398_MOESM5_ESM.xlsx]

## Sheet: Sheet1
Data source for Figure 1. Screen failure reasons and participant disposition
Screen failure reasons			Total
Inclusion/Exclusion Criteria			25
· Not meeting inclusion criterion: Has a severity rating of 10-36, inclusive, on the Rett Syndrome Clinical Severity Scale at Screening (n=1)
· Not meeting inclusion criterion: Has a CGI-S score of >=4 at Screening and Baseline (n=4)
· Not meeting inclusion criterion: If the subject is taking or was taking an anticonvulsant or any other psychoactive medication (including cannabinoids): a. the treatment regimen has been stable for at least 4 weeks before Baseline and there is no current plan to change the dose, OR b. if the medication was discontinued, the discontinuation has occurred no fewer than 2 weeks or 5 half-lives (whi…
· Not meeting inclusion criterion: Has a stable pattern of seizures, or has had no seizures, within 8 weeks of Screening (n=1)
· Meeting exclusion criterion: Has current clinically significant cardiovascular, endocrine (such as hypo- or hyperthyroidism, Type 1 diabetes mellitus, or uncontrolled Type 2 diabetes mellitus), renal, hepatic, respiratory or gastrointestinal disease (such as celiac disease or inflammatory bowel disease) or has major surgery planned during the study (n=2)
· Meeting exclusion criterion: Has a clinically significant abnormal laboratory value at Screening. Laboratory testing may be repeated during the Screening period with agreement of the Medical Monitor (n=6)
· Meeting exclusion criterion: Has serum potassium below the normal range for the subject (according to the central laboratory) at Screening. Serum potassium may be repeated during the Screening period with the agreement of the Medical Monitor (n=1)
· Meeting exclusion criterion: Has a thyroid stimulating hormone (TSH) value outside the normal range for the subject (according to the central laboratory) at Screening (n=3)
· Meeting exclusion criterion: Has any of the following: a. QTcF interval of >450 ms at Screening or Baseline (before dosing) b. History of a risk factor for torsades de pointes (e.g., heart failure or family history of long QT syndrome) c. History of clinically significant QT prolongation that is deemed to put the subject at increased risk of clinically significant QT prolongation (n=4)
· Meeting exclusion criterion: Is judged by the Investigator or the Medical Monitor to be inappropriate for the study for any reason (n=1)
Withdrew consent			2
Other			13
Subject disposition	Placebo	Trofinetide (n=93)	Total
	(n=94)	n (%)	(N=187)
	n (%)		n (%)
Completed the study	85 (90.4)	70 (75.3)	155 (82.9)
Early termination	9 (9.6)	23 (24.7)	32 (17.1)
Reason for early termination
Adverse event	2 (2.1)	16 (17.2)	18 (9.6)
Death	--	--	--
Lack of efficacy	--	1 (1.1)	1 (0.5)
Lost to follow up	--	--	--
Non-compliance with study drug	--	4 (4.3)	2 (2.1)
Use of prohibited medications	--	--	--
Physician decision	--	--	--
Pregnancy	--	--	--
Protocol deviation	1 (1.1)	--	1 (0.5)
Study terminated by sponsor	--	--	--
Subject withdrew consent	1 (1.1)	1 (1.1)	2 (1.1)
Other	5 (5.3)	1 (1.1)	6 (3.2)
COVID-19 withdrawal of consent	--	--	--
COVID-19 quarantine measures	5 (5.3)	1 (1.1)	6 (3.2)
