# Supplementary material for: Trofinetide for the treatment of Rett syndrome: a randomized phase 3 study
Source: Nat Med. 2023 Jun 8;29(6):1468–75. doi: 10.1038/s41591-023-02398-1 (PMC10287558; doi:10.1038/s41591-023-02398-1)
Supplement: Supplementary file 6 — Clinical study report. [file 41591_2023_2398_MOESM6_ESM.xlsx]

## Sheet: Sheet1
Data source for Figure 2 RSBQ total scores, CGI-I scale scores, and RSBQ subscores
RSBQ scores	Placebo	Trofinetide
	(n=93)	(n=91)
Baseline
n	93	91
Mean (SE)	44.5 (1.26)	43.7 (1.21)
Change from baseline to Week 2
n	90	90
Mean (SE)	-4.3 (0.80)	-4.1 (0.77)
MMRM analysis
LSM (SE)	-4.3 (0.72)	-4.3 (0.73)
95%CI	(-5.7, -2.9)	(-5.7, -2.8)
Difference from placebo
LSM difference (SE)		0.1 (1.02)
95%CI		(-2.0, 2.1)
Two-sided P-value		0.96
Effect size (Cohen’s d)		-0.01
Change from baseline to Week 6
n	92	83
Mean (SE)	-3.4 (0.87)	-5.9 (1.00)
MMRM analysis
LSM (SE)	-3.5 (0.86)	-5.7 (0.89)
95%CI	(-5.2, -1.8)	(-7.4, -3.9)
Difference from placebo
LSM difference (SE)		-2.2 (1.24)
95%CI		(-4.6, 0.2)
Two-sided P-value		0.0778
Effect size (Cohen’s d)		0.27
Change from baseline to Week 12
n	85	76
Mean (SE)	-1.7 (0.98)	-5.1 (0.99)
MMRM analysis
LSM (SE)	-1.7 (0.90)	-4.9 (0.94)
95%CI	(-3.5, 0.0)	(-6.7, -3.0)
Difference from placebo
LSM difference (SE)		-3.1 (1.30)
95%CI		(-5.7, -0.6)
Two-sided P-value		0.0175
Effect size (Cohen’s d)		0.37
CGI-I scores	Placebo	Trofinetide
	(n=93)	(n=91)
Week 2
n	90	90
Mean (SE)	3.78 (0.06)	3.74 (0.06)
MMRM analysis
LSM	3.76 (0.06)	3.75 (0.06)
95%CI	(3.64, 3.88)	(3.63, 3.86)
Difference from placebo
LSM difference (SE)		-0.01 (0.08)
95%CI		(-0.18, 0.15)
Two-sided P-value		0.868
Effect size (Cohen’s d)		0.02
Week 6
n	92	83
Mean (SE)	3.74 (0.06)	3.64 (0.08)
MMRM analysis
LSM	3.74 (0.07)	3.67 (0.07)
95%CI	(3.60, 3.88)	(3.52, 3.81)
Difference from placebo
LSM difference (SE)		-0.07 (0.10)
95%CI		(-0.27, 0.12)
Two-sided P-value		0.4623
Effect size (Cohen’s d)		0.11
Week 12
n	86	77
Mean (SE)	3.84 (0.06)	3.51 (0.08)
MMRM analysis
LSM	3.83 (0.07)	3.53 (0.07)
95%CI	(3.70, 3.97)	(3.38, 3.67)
Difference from placebo
LSM difference (SE)		-0.31 (0.10)
95%CI		(-0.51, -0.11)
Two-sided P-value		0.003
Effect size (Cohen’s d)		0.47
RSBQ subscores	Placebo	Trofinetide
	(n=85)	(n=76)
	Treatment group comparison
	based on MMRM analysis
General mood
Difference from placebo (MMRM analysis)
LSM difference (SE)	-0.2 (0.43)
95%CI	(-1.1, 0.6)
Two-sided P-value	0.6067
Effect size (Cohen’s d)	0.08
Breathing problems
Difference from placebo (MMRM analysis)
LSM difference (SE)	-0.4 (0.23)
95%CI	(-0.9, 0.1)
Two-sided P-value	0.0812
Effect size (Cohen’s d)	0.27
Hand behaviors
Difference from placebo (MMRM analysis)
LSM difference (SE)	-0.4 (0.26)
95%CI	(-0.9, 0.1)
Two-sided P-value	0.1326
Effect size (Cohen’s d)	0.23
Repetitive face movement
Difference from placebo (MMRM analysis)
LSM difference (SE)	-0.3 (0.23)
95%CI	(-0.7, 0.2)
Two-sided P-value	0.2758
Effect size (Cohen’s d)	0.17
Body rocking and expressionless face
Difference from placebo (MMRM analysis)
LSM difference (SE)	-0.6 (0.24)
95%CI	(-1.1, -0.1)
Two-sided P-value	0.0132
Effect size (Cohen’s d)	0.39
Night-time behaviors
Difference from placebo (MMRM analysis)
LSM difference (SE)	-0.2 (0.15)
95%CI	(-0.5, 0.1)
Two-sided P-value	0.2295
Effect size (Cohen’s d)	0.19
Fear/Anxiety
Difference from placebo (MMRM analysis)
LSM difference (SE)	-0.7 (0.20)
95%CI	(-1.1 -0.4)
Two-sided P-value	0.0003
Effect size (Cohen’s d)	0.58
Walking/Standing
Difference from placebo (MMRM analysis)
LSM difference (SE)	-0.2 (0.15)
95%CI	(-0.5, 0.0)
Two-sided P-value	0.0989
Effect size (Cohen’s d)	0.26
CI confidence interval, LSM Least squares mean, MMRM mixed-effects model for repeated measures, SE standard error of the mean
