# Supplementary material for: Trofinetide for the treatment of Rett syndrome: a randomized phase 3 study
Source: Nat Med. 2023 Jun 8;29(6):1468–75. doi: 10.1038/s41591-023-02398-1 (PMC10287558; doi:10.1038/s41591-023-02398-1)
Supplement: Supplementary file 7 — Clinical study report. [file 41591_2023_2398_MOESM7_ESM.xlsx]

## Sheet: Sheet1
Data source for figure 3. Subgroup analyses of the coprimary efficacy endpoints
MMRM analysis	Placebo	Trofinetide
RSBQ total score: overall	n=93	n=91
Change from baseline at week 12
n	85	76
LSM (SE)	-1.7 (0.90)	-4.9 (0.94)
95% CI	(-3.5, 0.0)	(-6.7, -3.0)
Difference from placebo
LSM difference (SE)		-3.1 (1.30)
95% CI		(-5.7, -0.6)
Two-sided P-value		0.0175
Effect size (Cohen’s d)		0.37
RSBQ total score: age (5-11 years)	n=55	n=52
Change from baseline at week 12
n	50	45
LSM (SE)	-0.3 (1.11)	-4.1 (1.17)
95% CI	(-2.5, 1.9)	(-6.4, -1.7)
Difference from placebo
LSM difference (SE)		-3.8 (1.62)
95% CI		(-7.0, -0.6)
Two-sided P-value		0.216
Effect size (Cohen’s d)		0.48
RSBQ total score: age (12-16 years)	n=23	n=22
Change from baseline at week 12
n	20	17
LSM (SE)	-3.8 (1.72)	-6.6 (1.86)
95% CI	(-7.3, -0.3)	(-10.3, -2.8)
Difference from placebo
LSM difference (SE)		-2.8 (2.55
95% CI		(-7.9, 2.4)
Two-sided P-value		0.2828
Effect size (Cohen’s d)		0.36
RSBQ total score: age (17-20 years)	n=15	n=17
Change from baseline at week 12
n	15	14
LSM (SE)	-3.5 (2.72)	-5.1 (2.71)
95% CI	(-9.1, 2.1)	(-10.7, 0.4)
Difference from placebo
LSM difference (SE)		-1.6 (3.84)
95% CI		(-9.5, 6.2)
Two-sided P-value		0.6751
Effect size (Cohen’s d)		0.15
CGI-I: overall	n=93	n=91
Week 12
n	86	77
LSM (SE)	3.8 (0.07)	3.5 (0.07)
95% CI	(3.7, 4.0)	(3.4, 3.7)
Difference from placebo
LSM difference (SE)		-0.3 (0.10)
95% CI		(-0.5, -0.1)
Two-sided P-value		0.003
Effect size (Cohen’s d)		0.47
CGI-I: age (5-11 years)	n=55	n=52
Week 12
n	51	46
LSM (SE)	3.8 (0.09)	3.5 (0.10)
95% CI	(3.7, 4.0)	(3.3, 3.7)
Difference from placebo
LSM difference (SE)		-0.3 (0.14)
95% CI		(-0.6, 0.0)
Two-sided P-value		0.0283
Effect size (Cohen’s d)		0.46
CGI-I: age (12-16 years)	n=23	n=22
Week 12
n	20	17
LSM (SE)	3.7 (0.15)	3.5 (0.17)
95% CI	(3.4, 4.1)	(3.1, 3.8)
Difference from placebo
LSM difference (SE)		-0.3 (0.23)
95% CI		(-0.7, 0.2)
Two-sided P-value		0.2362
Effect size (Cohen’s d)		0.39
CGI-I: age (17-20 years)	n=15	n=17
Week 12
n	15	14
LSM (SE)	4.0 (0.13)	3.6 (0.14)
95% CI	(3.7, 4.2)	(3.3, 3.8)
Difference from placebo
LSM difference (SE)		-0.4 (0.19)
95% CI		(-0.8, 0.0)
Two-sided P-value		0.0488
Effect size (Cohen’s d)		0.78
RSBQ: Baseline RSBQ score < 35	n=18	n=18
Change from baseline at week 12
n	16	12
LSM (SE)	3.5 (2.16)	-1.2 (2.48)
95% CI	(-1.0, 7.9)	(-6.3, 3.9)
Difference from placebo
LSM difference (SE)		-4.6 (3.30)
95% CI		(-11.4, 2.1)
Two-sided P-value		0.1719
Effect size (Cohen’s d)		0.54
RSBQ: Baseline RSBQ score ≥ 35	n=75	n=73
Change from baseline at week 12
n	69	64
LSM (SE)	-3.0 (0.99)	-5.7 (1.02)
95% CI	(-4.9, -1.0)	(-7.7, -3.7)
Difference from placebo
LSM difference (SE)		-2.7 (1.42)
95% CI		(-5.5, 0.1)
Two-sided P-value		0.0571
Effect size (Cohen’s d)		0.33
CGI-I: Baseline RSBQ score < 35	n=18	n=18
Week 12
n	16	12
LSM (SE)	3.8 (0.19)	3.5 (0.21)
95% CI	(3.5, 4.2)	(3.1, 4.0)
Difference from placebo
LSM difference (SE)		-0.3 (0.28)
95% CI		(-0.9, 0.3)
Two-sided P-value		0.2969
Effect size (Cohen’s d)		0.4
CGI-I: Baseline RSBQ score ≥ 35	n=75	n=73
Week 12
n	70	65
LSM (SE)	3.8 (0.08)	3.5 (0.08)
95% CI	(3.7, 4.0)	(3.4, 3.7)
Difference from placebo
LSM difference (SE)		-0.3 (0.11)
95% CI		(-0.5, -0.1)
Two-sided P-value		0.005
Effect size (Cohen’s d)		0.49
RSBQ total score: mutation severity category mild	n=36	n=28
Change from baseline at week 12
n	33	24
LSM (SE)	-2.3 (1.57)	-3.4 (1.83)
95% CI	(-5.4, 0.8)	(-7.0, 0.3)
Difference from placebo
LSM difference (SE)		-1.1 (2.43)
95% CI		(-5.9, 3.8)
Two-sided P-value		0.6536
Effect size (Cohen’s d)		0.12
RSBQ total score: mutation severity category moderate	n=8	n=13
Change from baseline at week 12
n	7	11
LSM (SE)	-1.1 (2.77)	-1.3 (2.26)
95% CI	(-7.1, 4.9)	(-6.2, 3.5)
Difference from placebo
LSM difference (SE)		-0.2 (3.67)
95% CI		(-8.1, 7.7)
Two-sided P-value		0.9553
Effect size (Cohen’s d)		0.03
RSBQ total score: mutation severity category severe	n=46	n=46
Change from baseline at week 12
n	42	38
LSM (SE)	-0.8 (1.21)	-5.5 (1.26)
95% CI	(-3.2, 1.6)	(-8.0, -3.0)
Difference from placebo
LSM difference (SE)		-4.7 (1.75)
95% CI		(-8.2, -1.2)
Two-sided P-value		0.0087
Effect size (Cohen’s d)		0.6
CGI-I: mutation severity category mild	N=36	N=28
Week 12
n	33	24
LSM (SE)	3.9 (0.11)	3.6 (0.12)
95% CI	(3.7, 4.1)	(3.3, 3.8)
Difference from placebo
LSM difference (SE)		-0.3 (0.16)
95% CI		(-0.7, 0.0)
Two-sided P-value		0.047
Effect size (Cohen’s d)		0.55
CGI-I: mutation severity category moderate	n=8	n=13
Week 12
n	7	11
LSM (SE)	4.0 (0.16)	4.0 (0.13)
95% CI	(3.7, 4.4)	(3.7, 4.2)
Difference from placebo
LSM difference (SE)		-0.1 (0.20)
95% CI		(-0.5, 0.4)
Two-sided P-value		0.733
Effect size (Cohen’s d)		0.18
CGI-I: mutation severity category severe	n=46	n=46
Week 12
n	43	39
LSM (SE)	3.8 (0.11)	3.4 (0.11)
95% CI	(3.6, 4.0)	(3.2, 3.6)
Difference from placebo
LSM difference (SE)		-0.4 (0.15)
95% CI		(-0.7, -0.1)
Two-sided P-value		0.0168
Effect size (Cohen’s d)		0.54
CI, confidence interval; CGI-I, Clinical Global Impression-Improvement; LSM, least squares mean; RSBQ, Rett Syndrome Behaviour Questionnaire; SE, standard error of the mean
