# Supplementary material for: Trofinetide for the treatment of Rett syndrome: a randomized phase 3 study
Source: Nat Med. 2023 Jun 8;29(6):1468–75. doi: 10.1038/s41591-023-02398-1 (PMC10287558; doi:10.1038/s41591-023-02398-1)
Supplement: Supplementary file 8 — Clinical study report. [file 41591_2023_2398_MOESM8_ESM.xlsx]

## Sheet: Sheet1
Data source for Extended Data Figure 1. Alanine Aminotransferase Values.
Placebo-treated participants							Trofinetide-treated participants
Participant 1			Participant 2		Participant 3		Participant 1		Participant 2		Participant 3		Participant 4		Participant 5		Participant 6		Participant 7
Age: 9 years		Age: 15 years			Age: 14 years		Age: 5 years		Age: 14 years		Age: 9 years		Age: 17 years		Age: 7 years		Age: 16 years		Age: 18 years
Reference range: 5-25 U/L		Reference range: 5-20 U/L			Reference range: 5-20 U/L		Reference range: 5-25 U/L		Reference range: 5-20 U/L		Reference range: 5-25 U/L		Reference range: 5-20 U/L		Reference range: 5-25 U/L		Reference range: 5-20 U/L		Reference range: ≤55 U/L
Study day	Result		Study day	Result	Study day	Result	Study day	Result	Study day	Result	Study day	Result	Study day	Result	Study day	Result	Study day	Result	Study day	Result
-11	55 H		-11	39 H	-13	39 H	-13	61 H	-14	20	-14	24	-20	22 H	-14	27 H	-21	43 H	-14	14
-1	71 H		-1	27 H	-1	121 H	1	69 H	1	20	1	29 H	1	17	1	28 H	-7	44 H	1	15
14	70 H		1	16	16	90 H	12	44 H	18	77 H	38	92 H	17	54 H	21	102 H	31	63 H	15	55
42	81 H		11	69 H	49	28 H	40	83 H	43	29 H	48	92 H	25	61 H	27	75 H	31	65 H	43	180 H
85	61 Ha		46	25 H	86	34 H	89	69 H	81	--b	87	58 H	45	52 H	43	54 H	41	64 H	85	29
			89	19											86	40 H	85	60 H
PCI values in italics. The analysis reference range was used for PCI analysis. Clinically significant values, assessed by the investigator, are in bold.
aWeek 12 reference range was 5-20 u/L for this participant. bAnalysis not performed; sample out of stability.
H, shift to high from baseline; PCI, potentially clinically important.
