# Supplementary material for: Trofinetide for the treatment of Rett syndrome: a randomized phase 3 study
Source: Nat Med. 2023 Jun 8;29(6):1468–75. doi: 10.1038/s41591-023-02398-1 (PMC10287558; doi:10.1038/s41591-023-02398-1)
Supplement: Supplementary file 9 — Clinical study report. [file 41591_2023_2398_MOESM9_ESM.xlsx]

## Sheet: Sheet1
Data Source for Extended Data Figure 2. Score on the CGI-I Scale at Week 12.
CGI-I Score at Week 12, n (%)	Placebo	Trofinetide
	(n=86)	(n=77)
1 = Very much improved	0	0
2 = Much improved	4 (4.7)	10 (13.0)
3 = Minimally improved	9 (10.5)	19 (24.7)
4 = No change	70 (81.4)	47 (61.0)
5 = Minimally worse	3 (3.5)	1 (1.3)
6 = Much worse	0	0
7 = Very much worse	0	0
CGI-I, Clinical Global Impression-Improvement.
