# Supplementary material for: Trofinetide for the treatment of Rett syndrome: a randomized phase 3 study
Source: Nat Med. 2023 Jun 8;29(6):1468–75. doi: 10.1038/s41591-023-02398-1 (PMC10287558; doi:10.1038/s41591-023-02398-1)
Supplement: Supplementary file 10 — Clinical study report. [file 41591_2023_2398_MOESM10_ESM.xlsx]

## Sheet: Sheet1
Data source for Extended Data Table 1. Primary Analysis, Sensitivity Analysis (Actual Derived Baseline Values for Randomization Strata, MI for MNAR PMM, MI for Covid-19 MAR PMM) and Supportive Analyses (Per Protocol) of the Coprimary Endpoints.
	Placebo	Trofinetide
	N=93	N=91
Coprimary analysis: RSBQ (MMRM)
Mean (SD) at baseline	44.5 (12.20)	43.7 (11.52)
n	85	76
LSM (SE) change from baseline at week 12	-1.7 (0.90)	-4.9 (0.94)
LSM difference (SE)		-3.1 (1.30)
95% CI		(-5.7, -0.6)
Two-sided P value		0.0175
Effect size (Cohen’s d)		0.37
RSBQ sensitivity and supportive analyses: MI MNAR-PMM (ANCOVA)
LSM (SE) change from baseline at week 12	-1.9 (1.24)	-4.7 (1.27)
LSM difference (SE)		-2.7 (1.29)
95% CI		(-5.3, -0.2)
Two-sided P value		0.0338
RSBQ sensitivity and supportive analyses: MI Covid-19 MAR PMM (ANCOVA)
LSM (SE) change from baseline at week 12	-2.0 (1.20)	-4.7 (1.24)
LSM difference (SE)		-2.7 (1.30)
95% CI		(-5.2, -0.1)
Two-sided P value		0.0406
RSBQ sensitivity and supportive analyses: Derived baseline RSBQ randomization strata (MMRM)
n	85	76
LSM (SE) change from baseline at week 12	-1.7 (0.90)	-4.9 (0.94)
LSM difference (SE)		-3.2 (1.30)
95% CI		(-5.8, -0.7)
Two-sided P value		0.0143
Effect size (Cohen’s d)		0.38
	Placebo	Trofinetide
	N=90	N=89
RSBQ sensitivity and supportive analyses: Per Protocol (MMRM)
n	84	74
LSM (SE) change from baseline at week 12	-1.7 (0.91)	-4.8 (0.96)
LSM difference (SE)		-3.1 (1.32)
95% CI		(-5.7, -0.5)
Two-sided P value		0.0215
Effect size (Cohen’s d)		0.36
	Placebo	Trofinetide
	N=93	N=91
Coprimary analysis: CGI-I (MMRM)
n	86	77
LSM (SE) at Week 12	3.8 (0.07)	3.5 (0.07)
LSM difference (SE)		-0.3 (0.10)
95% CI		(-0.5, -0.1)
Two-sided P value		0.003
Effect size (Cohen’s d)		0.47
CGI-I sensitivity and supportive analyses: MI MNAR-PMM (ANCOVA)
LSM (SE) at Week 12	3.9 (0.08)	3.6 (0.09)
LSM difference (SE)		-0.3 (0.10)
95% CI		(-0.5, -0.1)
Two-sided P value		0.0112
CGI-I sensitivity and supportive analyses: MI Covid-19 MAR PMM (ANCOVA)
LSM (SE) at Week 12	3.9 (0.09)	3.6 (0.09)
LSM difference (SE)		-0.3 (0.10)
95% CI		(-0.5, -0.1)
Two-sided P value		0.01
CGI-I sensitivity and supportive analyses: Derived baseline RSBQ randomization strata (MMRM)
n	86	77
LSM (SE) at Week 12	3.8 (0.07)	3.5 (0.07)
LSM difference (SE)		-0.3 (0.10)
95% CI		(-0.5, -0.1)
Two-sided P value		0.0029
Effect size (Cohen’s d)		0.47
	Placebo	Trofinetide
	N=90	N=89
CGI-I sensitivity and supportive analyses: Per Protocol (MMRM)
n	84	75
LSM (SE) at Week 12	3.8 (0.07)	3.5 (0.07)
LSM difference (SE)		-0.3 (0.10)
95% CI		(-0.5, -0.1)
Two-sided P value		0.0032
Effect size (Cohen’s d)		0.47
ANCOVA, analysis of covariance; CGI-I, Clinical Global Impression-Improvement; CI, confidence interval; LSM, least squares mean; MAR, missing at random; MI, multiple imputation; MMRM; Mixed-effects model for repeated measures; MNAR, missing not at random; PMM, pattern mixture model; RSBQ, Rett Syndrome Behaviour Questionnaire; SD, standard deviation; SE, standard error of the mean
