# Supplementary material for: Trofinetide for the treatment of Rett syndrome: a randomized phase 3 study
Source: Nat Med. 2023 Jun 8;29(6):1468–75. doi: 10.1038/s41591-023-02398-1 (PMC10287558; doi:10.1038/s41591-023-02398-1)
Supplement: Supplementary file 11 — Clinical study report. [file 41591_2023_2398_MOESM11_ESM.xlsx]

## Sheet: Sheet1
Data source files for Extended Data Table 2 Change From Baseline to Week 12 in the Other Secondary Endpoints (Full Analysis Set)
	Placebo (n=93)	Trofinetide (n=91)
Overall Quality of Life Rating of the ICND Scale (1 “Poor” to 6 “Excellent”)
Baseline
n	92	91
Mean (SE)	3.6 (0.12)	3.7 (0.12)
Week 12
n	81	73
Mean (SE)	3.7 (0.13)	3.9 (0.12)
Change from baseline to Week 12
n	80	73
Mean (SE)	0.1 (0.09)	0.2 (0.10)
ANCOVA* analysis
LS mean (SE)	0.1 (0.09)	0.2 (0.09)
95% CI	(-0.1, 0.2)	(0.0, 0.4)
Difference from placebo
LS Mean Difference (SE)		0.1 (0.13)
95% CI		(-0.1, 0.4)
Two-sided P-value		0.2507
Effect size (Cohen’s d)		0.19
RTT-Hand Function (0 = normal function to 7 = most severe impairment)
Baseline
n	92	91
Mean (SE)	4.8 (0.18)	4.9 (0.18)
Week 12
n	83	76
Mean (SE)	4.7 (0.19)	4.7 (0.19)
Change from baseline to Week 12
n	83	76
Mean (SE)	0.0 (0.08)	-0.1 (0.08)
MMRM** analysis
LS mean (SE)	0.0 (0.07)	-0.1 (0.08)
95% CI	(-0.2, 0.1)	(-0.3, 0.0)
Difference from placebo
LS Mean Difference (SE)		-0.1 (0.11)
95% CI		(-0.3, 0.1)
Two-sided P-value		0.3649
Effect size (Cohen’s d)		0.14
RTT-Ambulation and Gross Motor Skills (0 = normal function to 7 = most severe impairment)
Baseline
n	92	91
Mean (SE)	4.4 (0.21)	4.3 (0.22)
Week 12
n	83	76
Mean (SE)	4.4 (0.22)	4.0 (0.23)
Change from baseline to Week 12
n	83	76
Mean (SE)	-0.1 (0.06)	-0.2 (0.09)
MMRM** analysis
LS mean (SE)	0.0 (0.07)	-0.2 (0.07)
95% CI	(-0.2, 0.1)	(-0.3, 0.0)
Difference from placebo
LS Mean Difference (SE)		-0.1 (0.10)
95% CI		(-0.3, 0.1)
Two-sided P-value		0.2114
Effect size (Cohen’s d)		0.19
RTT-Ability to Communicate Choices (0 = normal function to 7 = most severe impairment)
Baseline
n	92	91
Mean (SE)	3.3 (0.18)	3.5 (0.16)
Week 12
n	82	76
Mean (SE)	3.3 (0.19)	3.1 (0.18)
Change from baseline to Week 12
n	82	76
Mean (SE)	0.0 (0.10)	-0.4 (0.12)
MMRM** analysis
LS mean (SE)	0.0 (0.10)	-0.4 (0.11)
95% CI	(-0.2, 0.2)	(-0.6, -0.1)
Difference from placebo
LS Mean Difference (SE)		-0.3 (0.15)
95% CI		(-0.6, 0.0)
Two-sided P-value		0.0257
Effect size (Cohen’s d)		0.36
RTT-Verbal Communication (0 = normal function to 7 = most severe impairment)
Baseline
n	92	91
Mean (SE)	5.5 (0.10)	5.5 (0.11)
Week 12
n	83	76
Mean (SE)	5.5 (0.11)	5.5 (0.13)
Change from baseline to Week 12
n	83	76
Mean (SE)	0.0 (0.06)	0.0 (0.07)
MMRM** analysis
LS mean (SE)	0.0 (0.06)	0.0 (0.06)
95% CI	(-0.1, 0.1)	(-0.1, 0.1)
Difference from placebo
LS Mean Difference (SE)		0.0 (0.08)
95% CI		(-0.2, 0.2)
Two-sided P-value		0.9799
Effect size (Cohen’s d)		0
CGI-S (1 = normal to 7 = extremely ill)
Baseline
n	93	91
Mean (SE)	4.9 (0.08)	4.9 (0.08)
Week 12
n	86	77
Mean (SE)	4.8 (0.08)	4.8 (0.09)
Change from baseline to Week 12
n	86	77
Mean (SE)	0.0 (0.04)	-0.1 (0.03)
MMRM** analysis
LS mean (SE)	0.0 (0.03)	0.0 (0.03)
95% CI	(-0.1, 0.0)	(-0.1, 0.0)
Difference from placebo
LS Mean Difference (SE)		0.0 (0.05)
95% CI		(-0.1, 0.1)
Two-sided P-value		0.5304
Effect size (Cohen’s d)		0.1
RTT-CBI Total Score (0 = never to 5 = nearly always)
Baseline
n	93	91
Mean (SE)	39.1 (1.62)	38.4 (1.57)
Week 12
n	81	73
Mean (SE)	37.5 (1.87)	37.8 (2.03)
Change from baseline to Week 12
n	81	73
Mean (SE)	-0.4 (0.94)	-1.2 (1.03)
ANCOVA* analysis
LS mean (SE)	-0.4 (0.96)	-1.1 (1.01)
95% CI	(-2.3, 1.5)	(-3.1, 0.9)
Difference from placebo
LS Mean Difference (SE)		-0.8 (1.40)
95% CI		(-3.5, 2.0)
Two-sided P-value		0.5855
Effect size (Cohen’s d)		0.09
ICND Scale Total Score (0 = no impact to 132 = severe impact)
Baseline
n	57	50
Mean (SE)	64.5 (3.75)	63.9 (4.62)
Week 12
n	50	41
Mean (SE)	59.8 (4.25)	52.4 (5.47)
Change from baseline to Week 12
n	42	35
Mean (SE)	-2.2 (3.23)	-6.2 (3.60)
ANCOVA* analysis
LS mean (SE)	-1.9 (3.14)	-6.5 (3.44)
95% CI	(-8.2, 4.3)	(-13.3, 0.4)
Difference from placebo
LS Mean Difference (SE)		-4.5 (4.67)
95% CI		(-13.8, 4.8)
Two-sided P-value		0.3376
Effect size (Cohen’s d)		0.22
*Includes age group, baseline RSBQ severity, and planned treatment as factors, and baseline total score as a covariate.
**Includes age group, baseline RSBQ severity, planned treatment, study visit, treatment-by-visit interaction, baseline-by-visit interaction, and baseline score as fixed effects. An unstructured covariance matrix is used to model within-subject errors. Kenward-Roger method is used for calculating the denominator degrees of freedom for tests of fixed effects.
Note: confidence interval widths have not been adjusted for multiplicity.
ANCOVA denotes analysis of covariance, CBI Caregiver Burden Inventory, CGI-S Clinical Global Impression-Severity, ICND Impact of Childhood Neurologic Disability, MMRM mixed-effects model for repeated measures, LS Least squares, RTT Rett syndrome.
