# Supplementary material for: Trofinetide for the treatment of Rett syndrome: a randomized phase 3 study
Source: Nat Med. 2023 Jun 8;29(6):1468–75. doi: 10.1038/s41591-023-02398-1 (PMC10287558; doi:10.1038/s41591-023-02398-1)
Supplement: Supplementary file 12 — Clinical study report. [file 41591_2023_2398_MOESM12_ESM.xlsx]

## Sheet: Sheet1
Data source files for Extended Data Table 3 Treatment-Emergent Adverse Events Leading to Drug Withdrawal (Safety Analysis Set).
	Placebo		Trofinetide
	(n=94)		(n=93)
MedDRA System Organ Class	Subjects	Events	Subjects	Events
Preferred Term	n (%)	n	n (%)	n
Any TEAE Leading to Drug Withdrawn	2 (2.1)	2	16 (17.2)	23
Gastrointestinal disorders	1 (1.1)	1	14 (15.1)	15
Diarrhea	--	--	12 (12.9)	12
Frequent bowel movements	--	--	1 (1.1)	1
Gastroesophageal reflux disease	--	--	1 (1.1)	1
Pneumatosis intestinalis	1 (1.1)	1	--	--
Vomiting	--	--	1 (1.1)	1
Investigations	--	--	1 (1.1)	1
Weight decreased	--	--	1 (1.1)	1
Metabolism and nutrition disorders	--	--	3 (3.2)	3
Decreased appetite	--	--	3 (3.2)	3
Musculoskeletal and connective tissue disorders	1 (1.1)	1	--	--
Arthralgia	1 (1.1)	1	--	--
Nervous system disorders	--	--	4 (4.3)	4
Lethargy	--	--	2 (2.2)	2
Seizure	--	--	2 (2.2)	2
