# Supplementary material for: Trofinetide for the treatment of Rett syndrome: a randomized phase 3 study
Source: Nat Med. 2023 Jun 8;29(6):1468–75. doi: 10.1038/s41591-023-02398-1 (PMC10287558; doi:10.1038/s41591-023-02398-1)
Supplement: Supplementary file 13 — Clinical study report. [file 41591_2023_2398_MOESM13_ESM.xlsx]

## Sheet: Sheet1
Data source for Extended Data Table 4. RSBQ Total Score Change From Baseline at Week 12 and CGI-I Scale Score at Week 12 in Participants With and Without Diarrhea (Full Analysis Set).
Endpoint	Placebo		Trofinetide
	Reported Diarrhea	Did Not Report	Reported Diarrhea	Did Not Report
	(n = 18)	Diarrhea	(n = 73)	Diarrhea
		(n = 75)		(n = 18)
RSBQ
Baseline
n	18	75	73	18
Mean (SE)	43.7 (2.93)	44.7 (1.41)	44.5 (1.39)	40.5 (2.31)
Change from baseline to Week 12 (MMRM)a
n	16	69	60	16
LSM (SE)	−2.3 (2.01)	−1.7 (1.04)	−5.1 (1.01)	−4.0 (2.17)
CGI-I
Week 12
n	17	69	61	16
Mean (SE)	3.76 (0.16)	3.86 (0.06)	3.56 (0.09)	3.31 (0.20)
Week 12 MMRMb
LSM (SE)	3.7 (0.17)	3.8 (0.07)	3.6 (0.09)	3.4 (0.14)
aThe MMRM for RSBQ included age group, baseline RSBQ severity, planned treatment, study visit, treatment-by-visit interaction, Baseline-by-visit interaction, and Baseline total score as fixed effects. An unstructured covariance matrix was used to model within-subject errors. Kenward-Roger method was used for calculating the denominator degrees of freedom for tests of fixed effects. bThe MMRM for …
CGI-I, Clinical Global Impression-Improvement; RSBQ, Rett Syndrome Behaviour Questionnaire; MMRM, mixed-effects model for repeated measures; LSM, least squares mean; SE, standard error.
